# Supplementary material for: GmMYB114 Facilitates the Synthesis of Anthocyanins in Soybean Sprouts under Blue Light
Source: Plants (Basel). 2024 Apr 16;13(8):1107. doi: 10.3390/plants13081107 (PMC11055127; doi:10.3390/plants13081107)
Supplement: Supplementary file 1 [file plants-13-01107-s001.zip]

Archive with 2 entries (2 files):
- Supplemental table.xlsx
- Supporting information.pdf
